# Supplementary material for: Heritability and Pedigree Analyses of Hypertrophic Cardiomyopathy in Rhesus Macaques (Macaca Mulatta)
Source: Front Vet Sci. 2021 Jun 2;8:540493. doi: 10.3389/fvets.2021.540493 (PMC8206789; doi:10.3389/fvets.2021.540493)
Supplement: Supplementary file 1 [file Table_1.XLSX]

## Sheet: HCM_heritability
Heritability and Pedigree Analyses of Hypertrophic Cardiomyopathy in Rhesus Macaques (Macaca mulatta)
Yu Ueda, Samantha Fousse, Rachel Reader, Jeffrey A. Roberts, Joshua A. Stern
Correspondance: Joshua A. Stern (jstern@ucdavis.edu), Yu Ueda (yueda@ncsu.edu)
*Use of this data in future research requests PI approval (jstern@ucdavis.edu)
Animal ID	sire	dam	sex	trait_HCM
26170	22428	22235	M	0
26674	20415	22238	M	0
27590	24453	23778	M	0
28063	24056	24722	M	0
29428	25373	26980	F	0
29700	25277	23036	F	0
31457	26421	27341	F	0
33100	27800	28469	F	0
33426	27602	28726	F	0
33737	27987	29495	M	0
33751	29937	27981	F	0
33825	29955	30582	M	0
33868	28250	30021	F	0
33879	22878	31990	F	0
33882	29804	27076	F	0
34001	29351	27596	F	0
34040	29725	30128	F	0
34064	26941	26113	F	0
34091	29725	29696	F	0
34177	24048	31653	M	0
34194	29305	25275	F	0
34502	16170	28131	F	0
34648	31450	29610	F	0
35241	30665	27737	F	0
35354	30899	30297	M	0
35448	30682	32787	F	0
35480	30291	27076	M	0
35529	30899	31669	F	0
35550	29725	31644	M	0
35595	25480	22196	F	0
35671	31334	32431	F	0
35721	31662	26234	F	0
35797	22946	30559	F	0
35816	30792	32406	F	0
35819	31615	29696	F	0
35835	31847	27768	F	0
35861	28875	30846	F	0
35886	32076	31591	F	0
35889	30899	29975	F	0
35967	31451	32286	F	0
36071	25515	29707	F	0
36084	22119	27994	F	0
36217	25515	24753	F	0
36269	31360	32200	F	0
36312	28063	31383	F	0
36422	31463	27103	M	0
36457	31452	30878	F	0
36464	27752	30049	M	0
36574	33219	32423	M	0
36625	32397	31126	F	0
36722	31451	28709	F	0
36819	25306	34028	F	0
37004	30899	32569	F	0
37012	30899	30002	F	0
37050	28250	27534	F	0
37056	31914	32110	F	0
37127	32164	32674	F	0
37150	33204	30095	F	0
37152	33325	27364	F	0
37161	33461	23645	F	0
37164	31847	27603	F	0
37279	33206	33276	F	0
37292	33000	31614	F	0
37310	24054	35118	M	0
37365	30415	28196	F	0
37374	33511	30846	F	0
37396	33828	32445	F	0
37413	33228	29610	M	0
37430	33709	34839	F	0
37448	31360	24768	F	0
37533	30899	32302	F	0
37577	33228	34050	M	0
37653	31847	29438	F	0
37663	25306	30021	F	0
37674	28250	33240	M	0
37692	31358	34690	M	0
37830	32618	33915	F	0
37896	31358	35000	F	0
37937	32390	30294	F	0
37943	33645	31375	F	0
37944	28250	23645	F	0
37957	34661	34806	F	0
37976	33511	34729	M	0
38041	34058	33410	F	0
38054	25002	30797	F	0
38068	33461	35132	F	0
38120	23086	30684	F	0
38176	26750	34236	F	0
38177	34252	35700	F	0
38182	30415	34868	M	0
38219	33898	35122	M	0
38267	25306	31349	F	0
38361	34825	31691	F	0
38412	31847	32447	F	0
38480	30291	24768	F	0
38691	33219	32586	F	0
38862	30295	34639	M	0
38882	26243	28793	F	0
38936	26243	33207	M	0
39006	34110	35554	F	0
39107	28783	33705	F	0
39133	35739	31658	F	0
39227	26748	35416	M	0
39262	34025	27510	F	0
39274	25306	35861	M	0
39278	33511	28680	F	0
39281	32916	34254	F	0
39309	35622	30812	F	0
39354	35086	26152	F	0
39437	34782	32546	F	0
39561	30899	30097	F	0
39584	30899	31349	M	0
39608	34025	35957	F	0
39712	35521	35070	F	0
39716	35565	35608	M	0
39753	31451	36114	F	0
39810	33927	30878	F	0
39869	26959	36239	F	0
39870	35253	36722	F	0
39877	35945	36408	M	0
39887	33927	34330	F	0
39916	35086	29317	M	0
39963	34800	34624	M	0
39966	35379	33207	M	0
39975	36170	35618	F	0
40002	35537	36789	F	0
40041	35565	29095	F	0
40057	36817	32082	F	0
40066	35481	36616	F	0
40118	33523	35005	F	0
40139	27570	28202	F	0
40140	35308	34752	F	0
40144	35788	35570	M	0
40221	33858	28745	F	0
40267	28783	35386	M	0
40355	28783	35767	M	0
40687	37204	37595	F	0
40742	36696	34760	M	0
40748	36454	35751	F	0
40758	35537	37420	F	0
40765	29442	36515	F	0
40791	35622	33170	F	0
40852	27993	36294	M	0
40878	37282	37632	F	0
40915	27993	33915	F	0
40955	36363	37889	M	0
40966	34085	37995	M	0
41061	35253	37056	F	0
41123	37495	33122	F	0
41157	25630	34789	F	0
41167	28042	36896	F	0
41204	35253	36673	F	0
41261	34713	36241	M	0
41296	37001	32985	M	0
41298	26009	29588	M	0
41339	23086	35097	F	0
41342	30291	37155	M	0
41411	25647	25673	F	0
41456	31451	26828	M	0
41460	34847	35977	F	0
41470	35849	36200	M	0
41513	35115	33236	F	0
41538	36540	31047	M	0
41645	35098	38327	F	0
41647	34880	37416	M	0
41718	31451	33698	F	0
41766	35115	37851	M	0
41780	37105	39247	M	0
41785	35481	36773	F	0
41879	31538	37292	F	0
42004	38489	37139	M	0
42058	36395	37152	M	0
42066	35253	36673	F	0
42092	38027	37354	F	0
42128	37282	38374	F	0
42138	36178	34001	M	0
42153	37001	32985	F	0
42183	31741	37593	M	0
42202	36653	30869	F	0
42268	37867	32924	M	0
42275	30899	32658	F	0
42286	37867	34639	F	0
42301	32053	38656	M	0
42307	38853	38971	F	0
42333	36419	38838	M	0
42364	39426	38889	M	0
42369	32076	28202	M	0
42395	38489	38097	F	0
42398	32288	38888	M	0
42418	35550	37088	M	0
42429	36878	37246	M	0
42435	38489	38371	M	0
42442	36823	37420	M	0
42461	38853	33116	M	0
42482	36454	32619	M	0
42491	36453	37542	M	0
42534	35306	27598	F	0
42537	37313	35628	M	0
42545	33511	37956	F	0
42610	35577	37470	F	0
42612	36395	37396	M	0
42622	36733	37035	F	0
42626	35115	31109	M	0
42640	32556	34715	M	0
42675	36923	38549	M	0
42718	35800	37891	F	0
42747	26243	36864	M	0
42751	37497	37535	F	0
42797	39206	39464	F	0
42807	36419	29760	M	0
42866	38853	36458	M	0
42888	35328	37952	F	0
42895	37282	38317	M	0
42901	35945	36722	F	0
42904	38272	39000	F	0
42911	35945	37451	F	0
42916	36541	37964	M	0
42977	39382	33875	M	0
42985	36454	32547	F	0
43016	35991	36766	F	0
43019	31386	40297	M	0
43045	35306	35808	F	0
43065	37282	36679	F	0
43130	38646	32367	M	0
43139	28783	35835	M	0
43154	36417	35062	M	0
43157	36454	32569	M	0
43166	37972	34015	M	0
43169	34177	39649	F	0
43170	36600	38818	M	0
43173	36454	35826	M	0
43202	36716	36295	M	0
43240	37497	37127	F	0
43248	34177	37312	M	0
43252	39855	39870	M	0
43285	34880	38969	M	0
43290	28459	31379	F	0
43300	37313	33007	M	0
43307	37282	38196	F	0
43334	37398	36675	M	0
43344	37179	38255	M	0
43366	38844	29993	M	0
43403	36454	32547	M	0
43404	37307	39055	F	0
43406	32076	38281	M	0
43416	39855	37044	M	0
43418	37284	40125	M	0
43424	32288	38847	M	0
43440	35281	36501	M	0
43459	31452	40224	M	0
43468	39392	34218	M	0
43471	35577	37383	F	0
43534	39404	39950	F	0
43543	39855	39242	F	0
43670	24162	32783	M	0
43698	39855	37663	F	0
43715	34880	37487	M	0
43729	39110	39687	M	0
43734	40313	38803	M	0
43741	37692	38983	F	0
43747	39855	39695	F	0
43766	39410	40721	M	0
43770	40223	37396	M	0
43793	34027	38539	M	0
43834	38933	39561	F	0
43884	38790	39902	M	0
43885	39855	37150	F	0
43906	32076	34974	M	0
43966	36305	39937	M	0
43997	30899	31351	M	0
43999	39426	39266	F	0
44010	39426	39289	M	0
44015	38273	41337	M	0
44018	39643	40627	M	0
44025	37972	35606	M	0
44030	36045	36200	M	0
44055	38968	39599	M	0
44107	40747	40502	M	0
44112	41397	40139	M	0
44174	39750	40848	M	0
44199	38646	37004	M	0
44218	39337	40680	F	0
44219	40421	40774	M	0
44221	40005	37374	M	0
44239	37282	38211	F	0
44255	38844	40629	M	0
44256	41114	36813	M	0
44274	39426	39319	M	0
44276	32076	40748	M	0
44284	35726	38270	M	0
44294	35726	37533	M	0
44301	40448	37512	M	0
44309	38968	35193	M	0
44312	39816	39862	F	0
44314	40223	41075	M	0
44329	40448	37279	M	0
44330	40659	40773	M	0
44335	40231	39427	F	0
44339	39971	38328	M	0
44346	39693	40022	M	0
44356	37745	34034	M	0
44373	40005	37365	F	0
44377	30415	40728	F	0
44394	34177	39993	M	0
44395	40192	39464	M	0
44411	37282	39994	F	0
44412	38686	39668	M	0
44426	30665	36909	M	0
44441	38968	32569	M	0
44447	38263	36530	F	0
44451	40033	32267	M	0
44463	38272	39922	M	0
44464	40355	41224	M	0
44466	37282	38196	M	0
44489	39750	41297	M	0
44518	38354	37155	F	0
44522	39701	41972	M	0
44547	40875	37314	F	0
44557	40875	39119	F	0
44570	33932	40256	M	0
44581	40933	39242	M	0
44587	40435	41168	M	0
44590	35692	36341	M	0
44607	39337	41148	F	0
44613	40435	41417	F	0
44632	38401	36185	M	0
44668	39371	41250	M	0
44703	40875	38071	F	0
44711	38774	39747	M	0
44759	39731	38934	M	0
44816	39731	38791	M	0
44819	38273	39354	M	0
44820	40355	35477	M	0
44822	41518	39632	F	0
44828	37501	38379	F	0
44832	40276	39655	F	0
44836	38569	38775	M	0
44838	40355	38447	F	0
44839	40355	35889	F	0
44842	38707	38318	M	0
44847	32288	40419	F	0
44877	32076	40799	F	0
44889	41394	40574	M	0
44891	37972	40531	M	0
44896	41518	36056	M	0
44930	40192	39464	M	0
44931	38569	32801	M	0
44970	40448	37653	M	0
44973	38569	39319	M	0
44983	37501	40672	F	0
45002	40448	37056	M	0
45003	41379	40791	M	0
45004	38646	39599	F	0
45011	41475	32445	M	0
45024	41475	37192	M	0
45049	38646	39055	M	0
45055	39382	40857	F	0
45061	40448	37050	M	0
45068	40448	36722	M	0
45072	38273	38365	M	0
45085	33781	41737	F	0
45099	37972	39725	F	0
45111	35306	34900	F	0
45118	40925	37889	M	0
45126	41039	41733	F	0
45130	41097	41808	F	0
45135	38968	39339	M	0
45136	40345	40827	F	0
45146	40937	39470	M	0
45154	41038	37635	M	0
45156	39028	41226	F	0
45171	38359	40986	F	0
45186	40747	40588	F	0
45192	40914	41330	F	0
45199	41729	39983	M	0
45208	41039	38479	F	0
45211	41116	37400	F	0
45213	40914	38529	F	0
45215	36391	40945	M	0
45219	39693	40022	F	0
45227	39036	38330	M	0
45229	41116	39323	M	0
45236	41110	41209	M	0
45237	30291	39994	F	0
45241	40192	39573	M	0
45242	40697	36546	F	0
45260	33898	40057	M	0
45261	39916	41605	M	0
45266	33932	38658	M	0
45272	40592	36334	M	0
45278	33977	41934	M	0
45300	40448	37279	M	0
45301	39337	39922	M	0
45302	31741	36813	M	0
45304	36391	38957	M	0
45309	38646	35119	M	0
45316	38790	36081	M	0
45326	40345	41190	M	0
45333	37972	39937	F	0
45336	40955	36625	M	0
45338	35692	38926	M	0
45344	36391	38037	F	0
45348	38400	29828	M	0
45352	37692	39834	M	0
45357	37692	39157	F	0
45364	31741	37355	M	0
45365	40276	41938	M	0
45366	33781	42134	M	0
45370	41510	42169	F	0
45380	41342	37314	F	0
45382	40211	36654	M	0
45384	37946	38847	F	0
45385	37692	38749	F	0
45387	34847	32858	M	0
45388	37873	42289	M	0
45389	40846	39457	F	0
45396	37865	42057	M	0
45397	40836	40824	F	0
45400	41510	40998	M	0
45401	40448	42066	F	0
45402	39635	37871	M	0
45411	38263	38274	M	0
45417	40448	41050	F	0
45419	37692	38688	M	0
45424	35354	39875	M	0
45431	37972	38728	F	0
45432	41027	42655	M	0
45437	39635	37118	M	0
45461	38646	32068	M	0
45470	41306	41269	M	0
45472	38400	32166	M	0
45478	40013	40065	F	0
45481	39371	41250	M	0
45482	37994	41676	F	0
45483	38961	42150	M	0
45484	40579	41046	M	0
45485	40112	39283	F	0
45489	37501	38409	M	0
45492	40579	40673	M	0
45495	41180	41747	F	0
45496	37903	33698	M	0
45506	35571	36341	M	0
45507	36382	38521	M	0
45528	41935	42641	F	0
45530	38242	31691	F	0
45538	33781	39761	M	0
45542	38790	34190	M	0
45551	37692	39133	M	0
45553	39404	34502	F	0
45586	41397	35700	F	0
45588	33781	39656	F	0
45594	36306	42790	M	0
45597	36391	32392	F	0
45598	42725	38800	M	0
45600	40501	39845	M	0
45602	40914	40997	M	0
45605	41984	41575	M	0
45608	33781	40325	F	0
45622	41490	33278	M	0
45639	41097	42202	M	0
45644	41397	41921	M	0
45650	41398	39646	M	0
45651	41097	40705	F	0
45668	41636	42303	M	0
45670	42725	31647	F	0
45678	39731	42013	F	0
45691	40592	42721	M	0
45709	42516	42436	F	0
45712	42422	41839	M	0
45734	43055	41903	F	0
45751	38968	36081	F	0
45772	42110	42153	F	0
45797	42511	42517	M	0
45868	32479	39937	F	0
45871	38774	32586	M	0
45874	43063	39882	F	0
45877	42511	42605	M	0
45882	42638	38669	F	0
45886	38968	35751	M	0
45889	43055	40962	F	0
45894	41397	39364	M	0
45898	36417	35193	F	0
45901	41515	37341	F	0
45913	36391	42121	M	0
45949	42483	35721	F	0
45958	43055	42469	F	0
46006	33511	42970	M	0
46012	43055	35545	F	0
46022	41097	35044	F	0
46044	36417	31379	M	0
46190	37692	38811	F	0
46197	41683	40761	F	0
46231	43001	41701	M	0
46309	42040	43514	M	0
46475	42675	42829	M	0
46497	32288	39319	M	0
46521	38720	35424	M	0
46621	40013	36406	F	0
46637	35281	40757	M	0
46646	40013	40945	F	0
47375	43691	45307	F	0
47434	43226	45357	F	0
26691	24059	24073	M	1
29949	26409	23837	F	1
30984	26750	27530	F	1
32208	26750	28370	M	1
33145	27993	29988	M	1
35494	30792	30567	M	1
35537	22221	31298	M	1
35694	31662	29988	F	1
36602	27348	32607	F	1
37001	30423	31379	M	1
37316	33719	33448	F	1
38021	31452	33792	F	1
38522	30291	36012	M	1
39855	33511	36766	M	1
40607	31451	33698	M	1
41091	36422	35241	M	1
41548	37446	36217	M	1
41635	37049	32101	M	1
42697	38184	39140	M	1
42705	35167	37116	M	1
43219	37307	35766	M	1
44004	39690	37229	M	1
44044	30899	38004	M	1
24125	18357	20575	F	1
24142	20284	20326	M	1
25298	22292	21864	M	1
25671	21806	20976	F	1
28783	24056	23743	M	1
28820	24103	19650	F	1
29290	26409	26263	F	1
29317	22613	25694	F	1
29375	26409	27063	F	1
29381	23054	24836	M	1
29400	23889	24248	F	1
29453	26243	20718	F	1
29494	25285	17770	M	1
29504	23718	25320	F	1
29658	26409	26887	F	1
29680	25381	26909	F	1
30209	26219	24878	M	1
30255	25661	27119	F	1
30882	27020	25424	F	1
30899	27583	27665	M	1
31014	21889	24167	F	1
31018	26748	22564	M	1
31356	28250	26058	F	1
31454	26647	28090	F	1
31487	28022	28724	F	1
31594	27583	28389	M	1
31691	26806	25401	F	1
32123	27392	27635	F	1
32348	29442	29722	F	1
32531	27583	27811	M	1
32829	28839	25671	F	1
32927	28783	29947	F	1
32957	28783	26627	F	1
32967	21664	28809	F	1
33046	27570	27684	F	1
33141	26750	30684	M	1
33239	26750	29256	F	1
33643	28928	27085	F	1
33732	29275	27867	M	1
33846	28313	28862	F	1
33875	27758	30873	F	1
33894	30665	24814	M	1
33980	28636	21816	F	1
33981	29978	30878	M	1
33995	29725	30885	F	1
34015	27392	27635	F	1
34062	28998	31392	M	1
34508	24339	29676	F	1
34619	29275	28043	F	1
34697	28250	24753	M	1
34764	30291	28823	F	1
34920	31538	22322	F	1
35071	30291	31614	F	1
35218	29725	29696	F	1
35387	30792	27395	F	1
36198	24103	32494	F	1
36342	29725	30394	M	1
36377	31847	31560	F	1
36382	28875	32957	M	1
36546	30348	33122	F	1
36684	30348	29680	M	1
36696	33280	32964	M	1
36909	26941	32887	F	1
36951	34143	34467	M	1
36984	28783	27794	M	1
37163	31847	30885	F	1
37185	30899	33698	F	1
37284	32053	32406	M	1
37383	30890	35061	F	1
37496	33315	31370	M	1
37535	25306	30878	F	1
37671	31847	31635	M	1
37722	33000	22322	F	1
38063	32977	34703	M	1
38126	31451	33698	M	1
38315	29442	32887	M	1
38526	29725	26079	F	1
38569	26677	31872	M	1
38967	33270	32585	F	1
39151	33511	34806	F	1
39253	34606	34552	F	1
39621	34027	32999	F	1
39750	32916	35721	M	1
39789	35549	35474	M	1
40136	33511	34806	M	1
40439	32171	29785	M	1
40507	36760	36931	M	1
40753	27993	35502	M	1
40809	34884	36647	F	1
40868	36709	35595	M	1
40870	35498	37396	M	1
40904	33511	35156	M	1
40993	37282	37314	M	1
41089	33687	35671	F	1
41288	36396	37533	M	1
41303	32234	31698	M	1
41364	26748	30294	F	1
41478	34110	37383	F	1
41519	34847	38053	M	1
41736	34085	34502	M	1
41824	35253	36228	F	1
41875	37453	38480	M	1
41897	37739	34064	F	1
41924	28875	37944	F	1
42075	27679	34479	M	1
42303	37313	34323	F	1
42543	37867	38783	F	1
42596	37284	37374	M	1
42638	39426	38011	M	1
42734	38646	37864	M	1
43004	38272	39016	F	1
43161	36417	32658	M	1
43532	38646	35886	M	1
43784	39855	37050	F	1
43827	40363	36737	F	1
44287	37313	39743	M	1
44517	39337	41391	F	1
44738	38646	29250	M	1
45101	38273	39140	M	1
45406	40013	36864	F	1
7818			M	NA
16170			M	NA
16478			F	NA
17770			F	NA
18357			M	NA
18485			F	NA
18551			M	NA
19650			F	NA
20127			M	NA
20157			M	NA
20192			M	NA
20284			M	NA
20326			F	NA
20341			M	NA
20415			M	NA
20551			F	NA
20575			F	NA
20718			F	NA
20976			F	NA
21212			F	NA
21505			M	NA
21664			M	NA
21700			M	NA
21744			M	NA
21777			F	NA
21806			M	NA
21816			F	NA
21864			F	NA
21889			M	NA
22119			M	NA
22179			F	NA
22195			F	NA
22196			F	NA
22221			M	NA
22235			F	NA
22238			F	NA
22292			M	NA
22320			F	NA
22322			F	NA
22328			M	NA
22428			M	NA
22564			F	NA
22571			F	NA
22613			M	NA
22645			F	NA
22780			M	NA
22878			M	NA
22946			M	NA
23029			M	NA
23036			F	NA
23054			M	NA
23086			M	NA
23465			F	NA
23645			F	NA
23650			F	NA
23718			M	NA
23743			F	NA
23778			F	NA
23779			F	NA
23837			F	NA
23889			M	NA
24046			M	NA
24048			M	NA
24054			M	NA
24056			M	NA
24059			M	NA
24073			F	NA
24103			M	NA
24149			M	NA
24151			M	NA
24162			M	NA
24167			F	NA
24248			F	NA
24339			M	NA
24446			F	NA
24450			M	NA
24453			M	NA
24635			M	NA
24722			F	NA
24737			F	NA
24753			F	NA
24768			F	NA
24808			F	NA
24814			F	NA
24817			F	NA
24836			F	NA
24860			F	NA
24878			F	NA
24888			F	NA
24906			M	NA
24909			F	NA
25002			M	NA
25149			F	NA
25267			M	NA
25270			F	NA
25275			F	NA
25277			M	NA
25281			M	NA
25283			M	NA
25285			M	NA
25292			F	NA
25306			M	NA
25309			F	NA
25320			F	NA
25358			M	NA
25364			F	NA
25373			M	NA
25381			M	NA
25401			F	NA
25424			F	NA
25480			M	NA
25515			M	NA
25630			M	NA
25636			M	NA
25637			F	NA
25639			M	NA
25641			F	NA
25647			M	NA
25661			M	NA
25673			F	NA
25694			F	NA
25696			F	NA
25733			F	NA
25914			M	NA
26009			M	NA
26058			F	NA
26073			F	NA
26079			F	NA
26113			F	NA
26124			M	NA
26152			F	NA
26218			F	NA
26219			M	NA
26227			F	NA
26234			F	NA
26243			M	NA
26263			F	NA
26297			F	NA
26409			M	NA
26421			M	NA
26627			F	NA
26647			M	NA
26677			M	NA
26712			F	NA
26748			M	NA
26750			M	NA
26806			M	NA
26828			F	NA
26845			F	NA
26887			F	NA
26909			F	NA
26941			M	NA
26958			F	NA
26959			M	NA
26980			F	NA
27020			M	NA
27052			F	NA
27063			F	NA
27076			F	NA
27085			F	NA
27102			F	NA
27103			F	NA
27119			F	NA
27341			F	NA
27348			M	NA
27364			F	NA
27392			M	NA
27395			F	NA
27423			F	NA
27510			F	NA
27530			F	NA
27534			F	NA
27558			F	NA
27570			M	NA
27583			M	NA
27596			F	NA
27598			F	NA
27602			M	NA
27603			F	NA
27635			F	NA
27665			F	NA
27679			M	NA
27684			F	NA
27737			F	NA
27752			M	NA
27758			M	NA
27768			F	NA
27789			F	NA
27794			F	NA
27799			F	NA
27800			M	NA
27811			F	NA
27832			M	NA
27842			M	NA
27867			F	NA
27981			F	NA
27987			M	NA
27993			M	NA
27994			F	NA
28022			M	NA
28030			M	NA
28042			M	NA
28043			F	NA
28088			F	NA
28090			F	NA
28131			F	NA
28137			F	NA
28196			F	NA
28202			F	NA
28207			F	NA
28250			M	NA
28313			M	NA
28370			F	NA
28389			F	NA
28432			F	NA
28459			M	NA
28469			F	NA
28620			F	NA
28636			M	NA
28680			F	NA
28681			M	NA
28724			F	NA
28726			F	NA
28745			F	NA
28751			F	NA
28793			F	NA
28806			F	NA
28809			F	NA
28822			F	NA
28823			F	NA
28839			M	NA
28849			F	NA
28850			F	NA
28862			F	NA
28875			M	NA
28928			M	NA
28951			M	NA
28988			F	NA
28998			M	NA
29091			F	NA
29095			F	NA
29250			F	NA
29256			F	NA
29275			M	NA
29305			M	NA
29351			M	NA
29373			M	NA
29382			F	NA
29390			M	NA
29404			F	NA
29438			F	NA
29495			F	NA
29497			F	NA
29588			F	NA
29610			F	NA
29623			M	NA
29676			F	NA
29696			F	NA
29707			F	NA
29719			M	NA
29722			F	NA
29725			M	NA
29760			F	NA
29785			F	NA
29804			M	NA
29828			F	NA
29934			F	NA
29937			M	NA
29947			F	NA
29955			M	NA
29975			F	NA
29978			M	NA
29988			F	NA
29993			F	NA
30002			F	NA
30021			F	NA
30049			F	NA
30078			F	NA
30095			F	NA
30097			F	NA
30128			F	NA
30170			F	NA
30208			M	NA
30239			F	NA
30245			F	NA
30291			M	NA
30294			F	NA
30295			M	NA
30297			F	NA
30348			M	NA
30377			F	NA
30388			F	NA
30394			F	NA
30415			M	NA
30423			M	NA
30553			F	NA
30559			F	NA
30567			F	NA
30582			F	NA
30633			M	NA
30646			F	NA
30665			M	NA
30682			M	NA
30684			F	NA
30789			F	NA
30792			M	NA
30793			F	NA
30797			F	NA
30812			F	NA
30846			F	NA
30863			F	NA
30869			F	NA
30873			F	NA
30878			F	NA
30881			F	NA
30885			F	NA
30890			M	NA
31047			F	NA
31109			F	NA
31126			F	NA
31298			F	NA
31332			F	NA
31334			M	NA
31349			F	NA
31351			F	NA
31354			M	NA
31358			M	NA
31360			M	NA
31370			F	NA
31375			F	NA
31379			F	NA
31383			F	NA
31386			M	NA
31392			F	NA
31450			M	NA
31451			M	NA
31452			M	NA
31463			M	NA
31528			M	NA
31538			M	NA
31552			M	NA
31560			F	NA
31591			F	NA
31595			M	NA
31614			F	NA
31615			M	NA
31619			M	NA
31622			F	NA
31633			F	NA
31635			F	NA
31641			F	NA
31644			F	NA
31645			F	NA
31647			F	NA
31649			F	NA
31653			F	NA
31658			F	NA
31662			M	NA
31669			F	NA
31672			M	NA
31688			F	NA
31698			F	NA
31741			M	NA
31751			F	NA
31847			M	NA
31872			F	NA
31914			M	NA
31990			F	NA
32053			M	NA
32068			F	NA
32076			M	NA
32082			F	NA
32101			F	NA
32110			F	NA
32164			M	NA
32166			F	NA
32171			M	NA
32200			F	NA
32234			M	NA
32267			F	NA
32286			F	NA
32287			M	NA
32288			M	NA
32302			F	NA
32367			F	NA
32390			M	NA
32392			F	NA
32397			M	NA
32406			F	NA
32423			F	NA
32431			F	NA
32445			F	NA
32447			F	NA
32465			F	NA
32479			M	NA
32494			F	NA
32546			F	NA
32547			F	NA
32556			M	NA
32569			F	NA
32585			F	NA
32586			F	NA
32607			F	NA
32618			M	NA
32619			F	NA
32658			F	NA
32674			F	NA
32771			M	NA
32783			F	NA
32787			F	NA
32788			F	NA
32801			F	NA
32858			F	NA
32887			F	NA
32909			F	NA
32916			M	NA
32943			F	NA
32977			M	NA
32985			F	NA
32999			F	NA
33000			M	NA
33007			F	NA
33012			F	NA
33051			F	NA
33077			M	NA
33116			F	NA
33122			F	NA
33162			M	NA
33170			F	NA
33188			F	NA
33204			M	NA
33206			M	NA
33207			F	NA
33219			M	NA
33228			M	NA
33236			F	NA
33240			F	NA
33251			F	NA
33270			M	NA
33276			F	NA
33278			F	NA
33280			M	NA
33283			M	NA
33315			M	NA
33325			M	NA
33342			F	NA
33410			F	NA
33448			F	NA
33461			M	NA
33521			F	NA
33523			M	NA
33645			M	NA
33669			F	NA
33686			M	NA
33687			M	NA
33698			F	NA
33705			F	NA
33709			M	NA
33719			M	NA
33747			F	NA
33748			F	NA
33756			M	NA
33772			M	NA
33775			M	NA
33781			M	NA
33792			F	NA
33828			M	NA
33856			F	NA
33858			M	NA
33897			F	NA
33898			M	NA
33914			M	NA
33924			F	NA
33927			M	NA
33977			M	NA
34025			M	NA
34027			M	NA
34028			F	NA
34034			F	NA
34050			F	NA
34053			F	NA
34058			M	NA
34085			M	NA
34102			F	NA
34109			M	NA
34143			M	NA
34190			F	NA
34218			F	NA
34236			F	NA
34252			M	NA
34254			F	NA
34261			F	NA
34323			F	NA
34330			F	NA
34372			F	NA
34467			F	NA
34479			F	NA
34552			F	NA
34606			M	NA
34624			F	NA
34639			F	NA
34661			M	NA
34688			F	NA
34690			F	NA
34703			F	NA
34713			M	NA
34715			F	NA
34729			F	NA
34752			F	NA
34760			F	NA
34782			M	NA
34789			F	NA
34800			M	NA
34806			F	NA
34807			F	NA
34825			M	NA
34836			M	NA
34839			F	NA
34868			F	NA
34880			M	NA
34884			M	NA
34972			F	NA
35000			F	NA
35005			F	NA
35044			F	NA
35061			F	NA
35062			F	NA
35070			F	NA
35086			M	NA
35097			F	NA
35098			M	NA
35115			M	NA
35118			F	NA
35119			F	NA
35122			F	NA
35132			F	NA
35156			F	NA
35167			M	NA
35193			F	NA
35224			F	NA
35253			M	NA
35281			M	NA
35306			M	NA
35308			M	NA
35328			M	NA
35369			F	NA
35379			M	NA
35386			F	NA
35416			F	NA
35424			F	NA
35447			F	NA
35474			F	NA
35477			F	NA
35481			M	NA
35498			M	NA
35502			F	NA
35510			F	NA
35521			M	NA
35545			F	NA
35549			M	NA
35562			F	NA
35565			M	NA
35570			F	NA
35571			M	NA
35576			F	NA
35577			M	NA
35580			M	NA
35588			F	NA
35606			F	NA
35608			F	NA
35618			F	NA
35622			M	NA
35628			F	NA
35634			M	NA
35684			M	NA
35692			M	NA
35700			F	NA
35713			F	NA
35726			M	NA
35739			M	NA
35751			F	NA
35766			F	NA
35767			F	NA
35788			M	NA
35800			M	NA
35808			F	NA
35826			F	NA
35849			M	NA
35945			M	NA
35957			F	NA
35963			M	NA
35971			F	NA
35977			F	NA
35982			M	NA
35991			M	NA
36004			M	NA
36011			F	NA
36012			F	NA
36045			M	NA
36056			F	NA
36081			F	NA
36114			F	NA
36170			M	NA
36178			M	NA
36185			F	NA
36200			F	NA
36239			F	NA
36241			F	NA
36294			F	NA
36295			F	NA
36305			M	NA
36306			M	NA
36315			F	NA
36334			F	NA
36341			F	NA
36362			M	NA
36363			M	NA
36364			M	NA
36379			F	NA
36391			M	NA
36395			M	NA
36396			M	NA
36406			F	NA
36408			F	NA
36419			M	NA
36453			M	NA
36454			M	NA
36458			F	NA
36474			F	NA
36501			F	NA
36515			F	NA
36530			F	NA
36540			M	NA
36541			M	NA
36600			M	NA
36616			F	NA
36647			F	NA
36653			M	NA
36654			F	NA
36662			F	NA
36673			F	NA
36675			F	NA
36679			F	NA
36709			M	NA
36716			M	NA
36720			F	NA
36733			M	NA
36737			F	NA
36760			M	NA
36766			F	NA
36772			F	NA
36773			F	NA
36789			F	NA
36813			F	NA
36817			M	NA
36823			M	NA
36856			M	NA
36864			F	NA
36878			M	NA
36882			F	NA
36896			F	NA
36923			M	NA
36931			F	NA
37035			F	NA
37040			M	NA
37044			F	NA
37047			F	NA
37049			M	NA
37088			F	NA
37105			M	NA
37116			F	NA
37118			F	NA
37139			F	NA
37155			F	NA
37169			F	NA
37170			F	NA
37179			M	NA
37192			F	NA
37204			M	NA
37219			F	NA
37229			F	NA
37246			F	NA
37282			M	NA
37307			M	NA
37312			F	NA
37313			M	NA
37314			F	NA
37321			F	NA
37341			F	NA
37352			F	NA
37354			F	NA
37355			F	NA
37397			F	NA
37400			F	NA
37416			F	NA
37420			F	NA
37444			F	NA
37446			M	NA
37451			F	NA
37453			M	NA
37470			F	NA
37487			F	NA
37492			F	NA
37495			M	NA
37497			M	NA
37501			M	NA
37512			F	NA
37527			M	NA
37529			M	NA
37542			F	NA
37593			F	NA
37595			F	NA
37632			F	NA
37635			F	NA
37731			F	NA
37733			F	NA
37739			M	NA
37745			M	NA
37851			F	NA
37864			F	NA
37865			M	NA
37867			M	NA
37871			F	NA
37872			M	NA
37873			M	NA
37879			M	NA
37889			F	NA
37891			F	NA
37903			M	NA
37946			M	NA
37952			F	NA
37956			F	NA
37964			F	NA
37972			M	NA
37994			M	NA
37995			F	NA
38004			F	NA
38011			F	NA
38027			M	NA
38037			F	NA
38053			F	NA
38069			F	NA
38071			F	NA
38076			F	NA
38097			F	NA
38107			F	NA
38116			F	NA
38184			M	NA
38196			F	NA
38211			F	NA
38238			F	NA
38242			M	NA
38246			F	NA
38252			F	NA
38255			F	NA
38263			M	NA
38265			M	NA
38270			F	NA
38272			M	NA
38273			M	NA
38274			F	NA
38281			F	NA
38317			F	NA
38318			F	NA
38327			F	NA
38328			F	NA
38330			F	NA
38341			F	NA
38354			M	NA
38359			M	NA
38365			F	NA
38371			F	NA
38374			F	NA
38379			F	NA
38400			M	NA
38401			M	NA
38405			F	NA
38408			M	NA
38409			F	NA
38447			F	NA
38479			F	NA
38489			M	NA
38521			F	NA
38529			F	NA
38539			F	NA
38549			F	NA
38551			M	NA
38567			F	NA
38600			F	NA
38646			M	NA
38656			F	NA
38658			F	NA
38669			F	NA
38686			M	NA
38688			F	NA
38690			M	NA
38707			M	NA
38720			M	NA
38728			F	NA
38747			F	NA
38749			F	NA
38750			F	NA
38774			M	NA
38775			F	NA
38783			F	NA
38789			M	NA
38790			M	NA
38791			F	NA
38800			F	NA
38803			F	NA
38811			F	NA
38818			F	NA
38832			F	NA
38838			F	NA
38844			M	NA
38847			F	NA
38853			M	NA
38888			F	NA
38889			F	NA
38926			F	NA
38933			M	NA
38934			F	NA
38957			F	NA
38961			M	NA
38969			F	NA
38971			F	NA
38983			F	NA
39000			F	NA
39016			F	NA
39020			F	NA
39028			M	NA
39036			M	NA
39050			M	NA
39055			F	NA
39110			M	NA
39119			F	NA
39140			F	NA
39149			M	NA
39157			F	NA
39206			M	NA
39225			F	NA
39242			F	NA
39247			F	NA
39266			F	NA
39283			F	NA
39289			F	NA
39319			F	NA
39323			F	NA
39337			M	NA
39339			F	NA
39364			F	NA
39371			M	NA
39382			M	NA
39392			M	NA
39404			M	NA
39410			M	NA
39426			M	NA
39457			F	NA
39464			F	NA
39470			F	NA
39483			F	NA
39573			F	NA
39599			F	NA
39615			F	NA
39617			F	NA
39632			F	NA
39635			M	NA
39643			M	NA
39646			F	NA
39649			F	NA
39655			F	NA
39656			F	NA
39668			F	NA
39687			F	NA
39690			M	NA
39692			F	NA
39693			M	NA
39695			F	NA
39700			M	NA
39701			M	NA
39725			F	NA
39731			M	NA
39743			F	NA
39747			F	NA
39761			F	NA
39816			M	NA
39834			F	NA
39845			F	NA
39862			F	NA
39864			F	NA
39875			F	NA
39882			F	NA
39902			F	NA
39922			F	NA
39937			F	NA
39950			F	NA
39971			M	NA
39983			F	NA
39993			F	NA
39994			F	NA
40005			M	NA
40013			M	NA
40022			F	NA
40033			M	NA
40065			F	NA
40068			F	NA
40112			M	NA
40125			F	NA
40192			M	NA
40211			M	NA
40224			F	NA
40231			M	NA
40256			F	NA
40269			F	NA
40276			M	NA
40297			F	NA
40313			M	NA
40317			M	NA
40325			F	NA
40329			F	NA
40338			M	NA
40345			M	NA
40363			M	NA
40404			M	NA
40419			F	NA
40421			M	NA
40435			M	NA
40448			M	NA
40464			M	NA
40501			M	NA
40502			F	NA
40531			F	NA
40560			F	NA
40574			F	NA
40579			M	NA
40588			F	NA
40592			M	NA
40613			F	NA
40627			F	NA
40629			F	NA
40659			M	NA
40672			F	NA
40673			F	NA
40680			F	NA
40697			M	NA
40705			F	NA
40721			F	NA
40728			F	NA
40747			M	NA
40757			F	NA
40761			F	NA
40773			F	NA
40774			F	NA
40799			F	NA
40824			F	NA
40827			F	NA
40836			M	NA
40846			M	NA
40848			F	NA
40857			F	NA
40875			M	NA
40912			F	NA
40914			M	NA
40925			M	NA
40933			M	NA
40937			M	NA
40945			F	NA
40986			F	NA
40988			F	NA
40997			F	NA
40998			F	NA
41027			M	NA
41038			M	NA
41039			M	NA
41042			M	NA
41046			F	NA
41050			F	NA
41069			F	NA
41075			F	NA
41097			M	NA
41098			F	NA
41110			M	NA
41114			M	NA
41116			M	NA
41148			F	NA
41168			F	NA
41179			F	NA
41180			M	NA
41190			F	NA
41224			F	NA
41226			F	NA
41230			F	NA
41250			F	NA
41269			F	NA
41290			F	NA
41297			F	NA
41306			M	NA
41328			M	NA
41330			F	NA
41337			F	NA
41379			M	NA
41391			F	NA
41394			M	NA
41397			M	NA
41398			M	NA
41417			F	NA
41475			M	NA
41490			M	NA
41510			M	NA
41518			M	NA
41526			F	NA
41556			M	NA
41575			F	NA
41587			F	NA
41605			F	NA
41636			M	NA
41676			F	NA
41683			M	NA
41701			F	NA
41729			M	NA
41733			F	NA
41737			F	NA
41747			F	NA
41808			F	NA
41839			F	NA
41899			F	NA
41903			F	NA
41921			F	NA
41934			F	NA
41935			M	NA
41938			F	NA
41955			M	NA
41972			F	NA
41984			M	NA
42013			F	NA
42040			M	NA
42057			F	NA
42110			M	NA
42121			F	NA
42134			F	NA
42150			F	NA
42169			F	NA
42289			F	NA
42290			F	NA
42310			F	NA
42422			M	NA
42436			F	NA
42483			M	NA
42516			M	NA
42517			F	NA
42605			F	NA
42635			F	NA
42641			F	NA
42655			F	NA
42667			F	NA
42703			M	NA
42721			F	NA
42725			M	NA
42790			F	NA
42813			F	NA
42829			F	NA
42832			F	NA
42927			M	NA
42970			F	NA
43001			M	NA
43055			M	NA
43063			M	NA
43314			F	NA
43514			F	NA
43691			M	NA
45307			F	NA
33867	27842	28469	F	NA
33511	NA	NA	M	NA
34110	NA	NA	M	NA
29442	NA	NA	M	NA
34847	NA	NA	M	NA
36417	NA	NA	M	NA
37398	NA	NA	M	NA
40223	NA	NA	M	NA
38968	NA	NA	M	NA
33932	NA	NA	M	NA
42511	NA	NA	M	NA
41515	NA	NA	M	NA
43226	NA	NA	M	NA
28709	NA	NA	F	NA
33915	NA	NA	F	NA
35554	NA	NA	F	NA
32924	NA	NA	F	NA
34974	NA	NA	F	NA
39427	NA	NA	F	NA
34900	NA	NA	F	NA
41209	NA	NA	F	NA
40962	NA	NA	F	NA
42469	NA	NA	F	NA
32964	NA	NA	F	NA
36228	NA	NA	F	NA
